# Supplementary material for: Links between Breast and Thyroid Cancer: Hormones, Genetic Susceptibility and Medical Interventions
Source: Cancers (Basel). 2022 Oct 19;14(20):5117. doi: 10.3390/cancers14205117 (PMC9600751; doi:10.3390/cancers14205117)
Supplement: Supplementary file 1 [file cancers-14-05117-s001.zip]

Archive with 1 entries (1 files):
- cancers-1942996-supplementary.pdf
